# Supplementary material for: Impact of Effort–Reward Imbalance and Burnout on the Compliance with Standard Precautions among Nurses and Midwives in Lebanese Hospitals
Source: Nurs Rep. 2024 Jun 11;14(2):1477–93. doi: 10.3390/nursrep14020111 (PMC11206807; doi:10.3390/nursrep14020111)
Supplement: Supplementary file 1 [file nursrep-14-00111-s001.zip]

Archive with 1 entries (1 files):
- nursrep-2989752-supplementary.pdf
